# Supplementary material for: The efficiency of 18F-FDG-PET/CT in the assessment of tumor response to preoperative chemoradiation therapy for locally recurrent rectal cancer
Source: BMC Cancer. 2021 Oct 21;21:1132. doi: 10.1186/s12885-021-08873-7 (PMC8529852; doi:10.1186/s12885-021-08873-7)
Supplement: Supplementary file 1 — Additional file 1: Supplementary Fig. 1. Uptake of 18F-fluorodeoxyglucose measured in patients included in the pilot phase of the study (n = 12), in which Pre-SUV, Mid-SUV (2 weeks after initiation of CRT), and Post-SUV (3 weeks after completion of CRT) were determined. Mid-SUV was not significantly different from Pre-SUV and Post-SUV (P = 0.215 and P = 0.4068, respectively). [file 12885_2021_8873_MOESM1_ESM.xlsx]

## Sheet: Figure 1.
Supplementary Figure 1. Uptake of 18F-fluorodeoxyglucose measured in the pilot phase
